# Supplementary material for: Effect of docosahexaenoic acid as an anti-inflammatory for Caco-2 cells and modulating agent for gut microbiota in children with obesity (the DAMOCLE study)
Source: J Endocrinol Invest. 2024 Aug 26;48(2):465–81. doi: 10.1007/s40618-024-02444-w (PMC11785711; doi:10.1007/s40618-024-02444-w)
Supplement: Supplementary file 3 — Supplementary file3 (XLSX 10 KB) [file 40618_2024_2444_MOESM3_ESM.xlsx]

## Sheet: Sheet1
Time	Observed	Chao1	Shannon	PD whole tree
T0	1142	1144.23	6.54608	72.9182
T0	1075	1075.55	6.24929	56.287
T0	1053	1053.21	6.53484	78.7643
T0	1222	1222.27	6.62291	75.2047
T0	351	351	5.56815	33.5545
T0	1275	1277.92	6.64222	61.1874
T0	1181	1182.6	6.64604	60.7528
T0	1244	1246.76	6.70016	71.6566
T0	1017	1017.3	6.32627	50.1415
T0	790	791.833	5.85752	52.8937
T1	1083	1083.2	6.59706	64.4017
T1	1065	1065.21	6.67927	58.6186
T1	923	923	6.22127	54.9694
T1	1303	1303.78	6.85933	81.0827
T1	1192	1193.22	6.69481	73.0777
T1	1176	1178.51	6.55265	70.6308
T1	991	991.955	6.50676	53.5138
T1	1317	1317.96	6.8474	66.6191
T1	975	975.507	6.36002	64.9312
T1	1289	1291.19	6.57262	60.6371
T2	1074	1075.35	6.53485	63.6686
T2	1058	1058.19	6.62765	66.5629
T2	983	983.189	6.44945	70.8718
T2	1181	1181.58	6.18562	73.3194
T2	1178	1179.36	6.58363	77.2863
T2	1121	1126.56	6.55002	63.1141
T2	1254	1255.46	6.29732	68.0198
T2	1281	1281.92	6.73462	76.7717
T2	1006	1006.72	6.25949	58.344
T2	1310	1311.97	6.81166	71.9064
