# Supplementary material for: Effect of docosahexaenoic acid as an anti-inflammatory for Caco-2 cells and modulating agent for gut microbiota in children with obesity (the DAMOCLE study)
Source: J Endocrinol Invest. 2024 Aug 26;48(2):465–81. doi: 10.1007/s40618-024-02444-w (PMC11785711; doi:10.1007/s40618-024-02444-w)
Supplement: Supplementary file 4 — Supplementary file4 (XLSX 13 KB) [file 40618_2024_2444_MOESM4_ESM.xlsx]

## Sheet: Sheet1
			T0		T1		T2		adj p-value
Phylum	Family	Genus	Mean	SD	Mean	SD	Mean	SD	T0 - T1	T0 - T2	T1 - T2
Firmicutes			0.5	0.7	0.4	0.3	0.4	0.5	1	1	0.691561
Firmicutes_A			43.2	18.9	41.3	9.7	35	10.9	1	0.453	0.928369
	Ruminococcaceae		25.6	13.8	18.1	7.3	17.8	9.6	0.389285	0.357813	1
		Faecalibacterium	5.6	3.7	6.6	4.6	6.9	6.4	1	1	1
		Gemmiger	4.2	1.5	3	1.1	2.9	2.1	0.220049	0.0548849	0.767223
	Acutalibacteraceae		6.6	6.9	8	8.6	5.1	4.8	0.764938	1	0.669468
		WRKY01	1	1.4	1.7	3.7	0.8	1.2	1	1	1
	Lachnospiraceae		4.9	2.3	7.2	4.6	5.3	3.6	0.35443	1	0.234238
		Fusicatenibacter	1.1	0.6	1	0.5	1.1	0.7	1	1	1
		Coprococcus	0.4	0.7	0.7	1	1.1	1.8	1	0.801915	1
	Oscillospiraceae		2	1.2	4.4	3.5	3	2	0.0998249	0.501342	0.557879
		Oscillibacter	1.4	1.1	3.3	3.6	1.9	2	0.232153	0.869554	0.557879
	CAG-508		1.9	5.1	0.3	0.3	0.8	1.9	1	1	1
		CAG-269	1.8	5	0.1	0.2	0.7	1.9	0.925996	1	1
Firmicutes_C			14.3	8.7	6.3	4.1	9	6.6	0.0502457	0.691561	0.289236
	Dialisteraceae		13.2	9.6	6.1	4.2	8.5	6.8	0.188128	0.460782	0.899072
		Allisonella	13	9.9	5.8	4.5	8.1	7.2	0.182133	0.468221	0.870549
	Megasphaeraceae		1.1	3.3	0.1	0.5	0.4	1.4	1	1	1
Bacteroidota			15.6	12.7	23.1	9.2	21.2	11.3	0.155486	0.167	0.982917
	Bacteroidaceae		9.5	8.3	17	9.7	14.6	10.1	0.0638667	0.35443	0.579223
		Bacteroides	4.3	5.6	6.7	6.9	6	3.6	0.398358	0.191904	1
		Phocaeicola	4.3	3.2	9	9.9	8.1	8.7	0.264618	0.644689	0.845151
		Prevotella	0.9	1.8	1.2	2.6	0.4	1	1	1	1
	Rikenellaceae		5	5.1	3.7	2.2	4.9	3.1	1	0.817828	0.693221
		Alistipes	4.9	5.2	3.5	2.1	4.5	2.7	1	0.667314	0.557879
Actinobacteriota			5.8	4.1	4.8	5.7	5.2	4.9	0.689236		0.982917
	Bifidobacteriaceae		5.6	4.2	4.8	5.8	5.1	4.9	0.579547	0.890077	1
		Bifidobacterium	5.3	4	4.5	5.7	4.8	4.8	0.514242	0.806544	1
Verrucomicrobiota			4.1	6	5.8	7.7	11.6	16	1	0.0592457	0.453
	Akkermansiaceae		4.1	6	5.8	7.7	11.6	16	0.720277	0.756908	1
		Akkermansia	4.1	6	5.8	7.7	11.6	16	0.720277	0.756908	1
Proteobacteria			0.9	0.9	1.3	1.4	0.9	0.7	0.928369	0.928369	1
	Enterobacteriaceae		0.7	0.9	1.1	1.4	0.8	0.7	1	1	1
		Escherichia	0.6	0.9	1.1	1.4	0.8	0.7	0.71894	0.71894	1
